# Supplementary material for: A Pilot Randomized Control Trial Testing a Smartphone-Delivered Food Attention Retraining Program in Adolescent Girls with Overweight or Obesity
Source: Nutrients. 2024 Oct 12;16(20):3456. doi: 10.3390/nu16203456 (PMC11510407; doi:10.3390/nu16203456)
Supplement: Supplementary file 1 [file nutrients-16-03456-s001.zip]

Archive with 1 entries (1 files):
- nutrients-3233536-supplementary.pdf
